# Supplementary material for: Analyses of Food-Consumption Data and Migration for the Safety Evaluation of Recycled Polystyrene Intended for Food-Packaging Applications
Source: Polymers (Basel). 2025 Jun 30;17(13):1846. doi: 10.3390/polym17131846 (PMC12251960; doi:10.3390/polym17131846)
Supplement: Supplementary file 1 [file polymers-17-01846-s001.zip]

Archive with 1 entries (1 files):
- polymers-3707652-supplementary.pdf
